# Supplementary material for: Development of Boron-Containing PVA-Based Cryogels with Controllable Boron Releasing Rate and Altered Influence on Osteoblasts
Source: Polymers (Basel). 2023 Mar 27;15(7):1653. doi: 10.3390/polym15071653 (PMC10097227; doi:10.3390/polym15071653)
Supplement: Supplementary file 1 [file polymers-15-01653-s001.zip]

Archive with 1 entries (1 files):
- polymers-2207441-supplementary.pdf
